# Supplementary material for: The Synergistic Antimicrobial Effect and Mechanism of Nisin and Oxacillin against Methicillin-Resistant Staphylococcus aureus
Source: Int J Mol Sci. 2023 Apr 3;24(7):6697. doi: 10.3390/ijms24076697 (PMC10094802; doi:10.3390/ijms24076697)
Supplement: Supplementary file 1 [file ijms-24-06697-s001.zip]

Archive with 1 entries (1 files):
- ijms-2292408-supplementary.pdf
